# Supplementary material for: Functional Genomic Analyses of the 21q22.3 Locus Identifying Functional Variants and Candidate Gene YBEY for Breast Cancer Risk
Source: Cancers (Basel). 2021 Apr 23;13(9):2037. doi: 10.3390/cancers13092037 (PMC8122893; doi:10.3390/cancers13092037)
Supplement: Supplementary file 1 [file cancers-13-02037-s001.zip]

Archive with 1 entries (1 files):
- cancers-1133081-supplementary.pdf
